# Supplementary material for: 5-Azacytidine-Mediated Modulation of the Immune Microenvironment in Murine Acute Myeloid Leukemia
Source: Cancers (Basel). 2022 Dec 25;15(1):118. doi: 10.3390/cancers15010118 (PMC9817798; doi:10.3390/cancers15010118)
Supplement: Supplementary file 1 [file cancers-15-00118-s001.zip]

Archive with 1 entries (1 files):
- cancers-2078516-supplementary.pdf
